# Supplementary material for: Integrated Analysis of Microbiome and Metabolome Reveals Disease-Specific Profiles in Inflammatory Bowel Diseases and Intestinal Behçet’s Disease
Source: Int J Mol Sci. 2024 Jun 18;25(12):6697. doi: 10.3390/ijms25126697 (PMC11203907; doi:10.3390/ijms25126697)
Supplement: Supplementary file 1 [file ijms-25-06697-s001.zip]

Archive with 1 entries (1 files):
- ijms-3034342-SI.pdf
